# Supplementary material for: Sensitivity of a Dynamic Model of Air Traffic Emissions to Technological and Environmental Factors
Source: Int J Environ Res Public Health. 2022 Nov 21;19(22):15406. doi: 10.3390/ijerph192215406 (PMC9697098; doi:10.3390/ijerph192215406)
Supplement: Supplementary file 1 [file ijerph-19-15406-s001.zip]

Archive with 1 entries (1 files):
- ijerph-2007932-supplementary.pdf
